# Supplementary material for: Functioning of Fluorescent Proteins in Aggregates in Anthozoa Species and in Recombinant Artificial Models
Source: Int J Mol Sci. 2017 Jul 12;18(7):1503. doi: 10.3390/ijms18071503 (PMC5535993; doi:10.3390/ijms18071503)
Supplement: Supplementary file 1 [file ijms-18-01503-s001.zip]

Archive with 2 entries (2 files):
- SupplMovie1 capture.pdf
- Povarova SupplMovie1.mp4
